# Supplementary material for: Prediction of DNA i-motifs via machine learning
Source: Nucleic Acids Res. 2024 Feb 14;52(5):2188–97. doi: 10.1093/nar/gkae092 (PMC10954440; doi:10.1093/nar/gkae092)
Supplement: gkae092_Supplemental_Files [file gkae092_supplemental_files.zip]

Archive with 2 entries (2 files):
- Supplementary Data Set.xlsx
- supproting information_iM-Seeker.pdf
