# Supplementary material for: Prediction of DNA i-motifs via machine learning
Source: Nucleic Acids Res. 2024 Feb 14;52(5):2188–97. doi: 10.1093/nar/gkae092 (PMC10954440; doi:10.1093/nar/gkae092)
Supplement: gkae092_Supplemental_Files [file gkae092_supplemental_files.zip › Supplementary Data Set.xlsx]

## Sheet: Supplementary Data Set 1
	171 data items used for Putative-iM-Searcher
Original name	New_name	Sequences	pHT
ACA	ACA_1	TGTCCCCACACCCCTGTCCCCACACCCCTGT	6.6
ACA(C1/9=T)	ACA(C1/9=T)_2	TGTTCCCACACCCCTGTTCCCACACCCCTGT	6.4
ACA(C3/11=T)	ACA(C3/11=T)_3	TGTCCTCACACCCCTGTCCTCACACCCCTGT	6
ACA (C7/15=T)	ACA(C7/15=T)_4	TGTCCCCACACCTCTGTCCCCACACCTCTGT	5.9
ACA (C8/16=T)	ACA(C8/16=T)_5	TGTCCCCACACCCTTGTCCCCACACCCTTGT	6
ACA (C1/5/9/13=T)	ACA(C1/5/9/13=T)_6	TGTTCCCACATCCCTGTTCCCACATCCCTGT	6.3
ACA (C2/6/10/14=T)	ACA(C2/6/10/14=T)_7	TGTCTCCACACTCCTGTCTCCACACTCCTGT	6
ACA (C3/7/11/15=T)	ACA(C3/7/11/15=T)_8	TGTCCTCACACCTCTGTCCTCACACCTCTGT	5.6
ACA (C4/8/12/16=T)	ACA(C4/8/12/16=T)_9	TGTCCCTACACCCTTGTCCCTACACCCTTGT	6.1
ACA (C1/3/7/9=T)	ACA(C1/3/7/9=T)_10	TGTTCTCACACCCCTGTTCTCACACCCCTGT	5.9
ACA (A2/4=d)	ACA(A2/4=d)_11	TGTCCCCACΔCCCCTGTCCCCACΔCCCCTGT	6.7
ACA (L-C=d)	ACA(L-C=d)_12	TGTCCCCAΔACCCCTGTCCCCAΔACCCCTGT	6.6
ACA(C1=G)	ACA(C1=G)_13	TGTGCCCACACCCCTGTCCCCACACCCCTGT	6
AGG	AGG_14	TGTCCCCAGGCCCCTGTCCCCAGGCCCCTGT	5.8
ACA(C1/9=A)	ACA(C1/9=A)_15	TGTACCCACACCCCTGTACCCACACCCCTGT	6
(TAT)ACA(C3=A)	(TAT)ACA(C3=A)_16	TATCCACACACCCCTATCCCCACACCCCTAT	6
(TAT)ACA(C3/11=T)	(TAT)ACA(C3/11=T)_17	TATCCTCACACCCCTATCCTCACACCCCTAT	6
postILPR2	postILPR2_18	CCCCCCCACCCCAGGCCC	6.25
ACA (C6/8/14/16=T)	ACA(C6/8/14/16=T)_19	TGTCCCCACACTCTTGTCCCCACACTCTTGT	5.7
ACA (C2/6/10/14=T)	ACA(C2/6/10/14=T)_20	TGTCTCCACACTCCTGTCTCCACACTCCTGT	6
ACA (G=T)	ACA(G=T)_21	TTTCCCCACACCCCTTTCCCCACACCCCTTT	6.7
ACA (A=T)	ACA(A=T)_22	TGTCCCCTCTCCCCTGTCCCCTCTCCCCTGT	6.9
ACA=TTT	ACA=TTT_23	TGTCCCCTTTCCCCTGTCCCCTTTCCCCTGT	6.8
ACA (C1/2/9/10=d)	ACA(C1/2/9/10=d)_24	TGTΔΔCCACACCCCTGTΔΔCCACACCCCTGT	5.7
ACA (C5/6/9/10=d)	ACA(C5/6/9/10=d)_25	TGTCCCCACAΔΔCCTGTΔΔCCACACCCCTGT	5.5
ACA (C3)	ACA(C3)_26	TGTCCCΔACACCCΔTGTCCCΔACACCCΔTGT	6
ACA (C5/13=d)	ACA(C5/13=d)_27	TGTCCCCACAΔCCCTGTCCCCACAΔCCCTGT	6.3
ACA (G=d)	ACA(G=d)_28	TΔTCCCCACACCCCTΔTCCCCACACCCCTΔT	6.7
ACA (T1/3/5=d)	ACA(T1/3/5=d)_29	ΔGTCCCCACACCCCΔGTCCCCACACCCCΔGT	6.9
ACA (T2/4/6=d)	ACA(T2/4/6=d)_30	TGΔCCCCACACCCCTGΔCCCCACACCCCTGΔ	6.5
ACA (T=d)	ACA(T=d)_31	ΔGΔCCCCACACCCCGCCCCACACCCCΔGΔ	6.7
ACA (A1/3=d)	ACA(A1/3=d)_32	TGTCCCCΔCACCCCTGTCCCCΔCACCCCTGT	6.7
preILPRC	preILPRC_33	CCCCTCCCTCACTCCCACTCTCCCACCCCCACCACC	6.3
CHairpin 2:2	CHairpin2:2_34	CCTACCTACCTACCTTTTCCTACCTACCTACC	6
CHairpinhTeloC TTA/AAT	CHairpinhTeloCTTA/AAT_35	AATCCCAATCCCATTCCCATTCCC	6.5
hTeloC	hTeloC_36	TAACCCTAACCCTAACCCTAACCC	6.5
NRF2C	NRF2C_37	CCCTCCCGCCCTTGCTCCCTTCCC	6.7
hTeloC	hTeloC_38	TAACCCCCCCCCCCC	6.5
C2T3	C2T3_39	CCTTTCCTTTCCTTTCC	6.1
C3T3	C3T3_40	CCCTTTCCCTTTCCCTTTCCC	6.7
C4T3	C4T3_41	CCCCCTTTCCCCTTTCCCCTTTCCCC	7.1
C5T3	C5T3_42	CCCCCTTTCCCCCCCTTTCCCCCCCTTTCCCCCCCTTTCCCCCCCTTTCCCCCCC	7.2
C6T3	C6T3_43	CCCCCCTTTCCCCCCTTTCCCCCCTTTCCCCCC	6.8
C7T3	C7T3_44	CCCCCCCTTTCCCCCCCTTTCCCCCCCTTTCCCCCCC	7.4
C8T3	C8T3_45	CCCCCCCCTTTCCCCCCCCTTTCCCCCCCCTTTCCCCCCCC	7.1
C9T3	C9T3_46	CCCCCCCCCTTTCCCCCCCCCTTTCCCCCCCCCTTTCCCCCCCCC	7.3
C10T3	C10T3_47	CCCCCCCCCCTTTCCCCCCCCCCTTTCCCCCCCCCCTTTCCCCCCCCCC	7.3
C5T1	C5T1_48	CCCCCTCCCCCTCCCCCTCCCCC	6.9
C5T2	C5T2_49	CCCCCTTCCCCCTTCCCCCTTCCCCC	7.1
C5T4	C5T4_50	CCCCCTTTTCCCCCTTTTCCCCCTTTTCCCCC	6.7
AC017019.1	AC017019.1_51	CCCCCCTCCCCCCCTCCCCCCTCCCCCC	7.1
AC018878.3	AC018878.3_52	CCCCCACCCCCAGCCCCCTTTCCCCC	7.1
ATXN2L	ATXN2L_53	CCCCCCCCCCCCCCCCCCCCCCCC	7
CAMK2G	CAMK2G_54	CCCCCAGGCCCCGCCAGTCCCCCCCCCCGCCCGGCCCCCGGCCCGCCCCC	6.9
DAP	DAP_55	CCCCCGCCCCCGCCCCCGCCCCCGCCCCC	7
DRP2	DRP2_56	CCCCCTCTTCCCCTCTCCCCCTCTCCCCCTCTCTCCCTCTTCCCCCTCTCCTTGTCTCCTTCTCTCCCCC	6
DUX4L22	DUX4L22_57	CCCCCGAAACGCGCCCCCCTCCCCCCTCCCCCCTCTCCCCC	7.1
GH2	GH2_58	CCCCCACCCCCACCCCCATCCCCACGCCCCGCCCCCGCCCCC	7.1
HIC2	HIC2_59	CCCCCGGGACAGGGACCCTGGCCCCCCCCGACAGGCTGACGCCCACCCCCTCAAACTCTGGTGGACTTACCCCC	6.4
HOXC10	HOXC10_60	CCCCCACCCCCACCCCCACCCCCC	7.1
HOXD10	HOXD10_61	CCCCCCCCCCCTCCCCCGCGGCCCCC	7.1
JAZF1	JAZF1_62	CCCCCCCCGCCCCCGCCCCCGCCCTCCCCCC	7.1
MSMO1	MSMO1_63	CCCCCGCCCCCGCCCCCGCCCCC	6.7
NFATC1	NFATC1_64	CCCCCGTTTCCCCCGCCAGCCCCAGCGCCCCCCTGCCCGGCCCCC	7.1
PIM1	PIM1_65	CCCCCGACGCGCCCCCCAACACACAAACCCCCAGAATCCGCCCCC	7
PLCB2	PLCB2_66	CCCCCGCCTCTTCTGGAGGCCCCCGCCCCCACCCCC	7
QSOX1	QSOX1_67	CCCCCGCCCCCGAGCCCCCGCCCCC	7.1
RAE1	RAE1_68	CCCCCCGCCCCCCCCGCCCCCCCGCGCCGCCCCCCCCCGCCCCCCGCCCCCGTCCCCCCGCCCCCCCCGCCCCCCCCGCCCCCCGTCCCCCCGCCCCCCCGCCCCCCCGTCCCCCC	6.8
RUNX1–1	RUNX1–1_69	CCCCCCCCGCACCCCTTCCCCCGGCCCCCCC	6.7
RUNX1–2	RUNX1–2_70	CCCCCCTCCCCCTGCCTCTCCCTCCCCCCTTTCCCC	6.5
RUNX1–3	RUNX1–3_71	CCCCCCTTTCCCCTGCCCCCCCTGCCTCCCCC	6.7
SHANK1b	SHANK1b_72	CCCCCCTCCCCCCACCCCCCACCCCCCC	7.1
SHANK3	SHANK3_73	CCCCCGCCTCCGGCGCAGCCCCCTCGCCACCCCCGCTTCCCTCCCGTCTCAGGCCCCCTCCCCCCGCCGCCCCCGCCCCC	6.6
SHANK3b	SHANK3b_74	CCCCCCGCACCGAGGCCTAGGACTCCCCCCCCCAACCCCGTCACAGCCCCCCAGACCCCCGCCCCGTGGCTCGGCCCCC	6.5
SNORD112	SNORD112_75	CCCCCCCCCGCCCCCCACCCCCCCACCCCCCCCCCC	7.2
SOX1	SOX1_76	CCCCCTGCAGGCCCCCCTGCGCCTCCCCCCCCCCGCCACTGGCGCCTGGCTTCCCCC	6.9
STX17	STX17_77	CCCCCGCCCCCGCCCCCGCCCCGCAGGGCCCCC	7
Tandem Repeat (LA16c-OS12.2)	TandemRepeat(LA16c-OS12.2)_78	CCCCCCGTGTCGCTGTTCCCCCCGTGTCGCTGTTCCCCCCGTGTCGCTGTTCCCCCC	6.6
TRABD	TRABD_79	CCCCCGCCCCCCCCCCCCCCCCC	6.9
WNT7A	WNT7A_80	CCCCCGCCCCTCCCTCCTTTCCCCCGTCCCTCCCCCGCCCCCTCCCCC	7.1
ZBTB7B	ZBTB7B_81	CCCCCCATCCCTCCCCTCCCTCCCCCCGCCCCTGCCACCCCCCAAACTCCCCCCCCCC	7.1
ZFP41	ZFP41_82	CCCCCAGCCCCCGCCGACCCCCAGCTCCCGCCTCCGCCGACCCCCAGCCCCC	7
ZNF480	ZNF480_83	CCCCCGCCCCCGCCCCCGCCCCC	6.7
RET20	RET20_84	CCCCGCCCCGCCCCGCCCCA	7.1
c-MYC	c-MYC_85	CCCCACCTTCCCCACCCTCCCCACCC	6.6
BCL-2	BCL-2_86	CCCGCTCCCGCCCCCTTCCTCCCGCGCCCGCCCC	6.6
VEGF	VEGF_87	CCCGCCCCCGGCCCGCCCC	5.8
RET	RET_88	CCCGCCCCGCCCCGCCC	6.4
Rb	Rb_89	CCGCCCAAAACCCCCC	5.9
h-TELO	h-TELO_90	TAACCCTAACCCTAACCCTAACCC	6.5
c-MYC	c-MYC_91	TCCCCACCTTCCCCACCCTCCCCACCCTCCCCA	6.6
PDGFR-β	PDGFR-β_92	GCGTCCACCCTCCCTGCCCCGCCGCCCCCCCTTCTCCCAGC	6.6
BCL-2	BCL-2_93	CAGCCCCGCTCCCGCCCCCTTCCTCCCGCGCCCGCCCCT	6.6
KRAS	KRAS_94	GCCCGGCCCCCGCTCCTCCCCCGCCGGCCCGGCCCGGCCCCCTCCTTCTCCCCG	6.9
VEGF	VEGF_95	GACCCCGCCCCCGGCCCGCCCCGG	6
Rb	Rb_96	GCCGCCCAAAACCCCCCG	5.9
RET	RET_97	CCGCCCCCGCCCCGCCCCGCCCCTA	6.4
c-KI-RAS	c-KI-RAS_98	GCTCCCTCCCTCCCTCCTTCCCTCCCTCCC	6.6
c-KIT	c-KIT_99	CCCTCCTCCCAGCGCCCACCCT	6.8
HIF-1α	HIF-1α_100	CGCGCTCCCGCCCCCTCTCCCCTCCCCGCGC	7.2
DAP	DAP_101	CCCCCGCCCCCGCCCCCGCCCCCGCCCCC	7
JAZF1	JAZF1_102	CCCCCCCCGCCCCCGCCCCCGCCCTCCCCCC	7.1
n-MYC	n-MYC_103	ACCCCCTGCATCTGCATGCCCCCTCCCACCCCCT	6.5
4CT	4CT_104	CTTCTCCCCACCTTCCCCACCCTCCCCACCCTCCCC	6.9
5CT	5CT_105	CTTCTCCCCACCTTCCCCACCCTCCCCACCCTCCCCATAAGCGCCCCTCCCG	6.5
WT PDGFR-beta NHE Py41	WTPDGFR-betaNHEPy41_106	GCGTCCACCCTCCCTGCCCCGCCGCCCCCCCTTCTCCCAGC	6.6
R1 T-to-C mutant Py41	R1T-to-CmutantPy41_107	GCGCCCACCCTCCCTGCCCCGCCGCCCCCCCTTCTCCCAGC	6.6
R5 C-to-A mutant Py41	R5C-to-AmutantPy41_108	GCGTCCACCCTCCCTGCCCCGAAGCCCCCCCTTCTCCCAGC	6.4
R6 C-to-A mutant Py41	R6C-to-AmutantPy41_109	GCGTCCACCCTCCCTGCCCCGCCGCCACACCTTCTCCCAGC	6.2
C3T333	C3T333_110	CCCTTTCCCTTTCCCTTTCCCT	6.6
C3T444	C3T444_111	CCCTTTTCCCTTTTCCCTTTTCCCT	6.4
C3T555	C3T555_112	CCCTTTTTCCCTTTTTCCCTTTTTCCCT	6.2
C3T666	C3T666_113	CCCTTTTTTCCCTTTTTTCCCTTTTTTCCCT	5.8
C3T777	C3T777_114	CCCTTTTTTTCCCTTTTTTTCCCTTTTTTTCCCT	5.6
C3T888	C3T888_115	CCCTTTTTTTTCCCTTTTTTTTCCCTTTTTTTTCCCT	5.4
APE1-4 track	APE1-4track_116	TACCCACCCCCACCCTGCCCTG	6.1
APE1-5 track	APE1-5track_117	AACCCCCAGGGCTACCCACCCCCACCCTGCCCTG	6.2
FEN1	FEN1_118	GTCCCCACTCCACCCACACCAGGTCCCCGCAGGCCCCTGCTCCCTC	6.4
MGMT	MGMT_119	CCGCCCCAGCTCCGCCCCCGCGCGCCCCGGCCCCGCCCCCGC	6.7
NEIL1	NEIL1_120	CGCCCCTCCCTGCGCCCCCCTCCCCCCAC	6.5
NEIL2-4 track	NEIL2-4track_121	GGCCCGGGGCCCGCCCTCCCTT	5.7
NEIL2-5 track	NEIL2-5track_122	GGCCCGGGGCCCGCCCTCCCTTCCTGTCCCCTC	6.1
NEIL2-6 track	NEIL2-6track_123	GGCCCGGGGCCCGCCCTCCCTTCCTGTCCCCTCCCGA	6.3
NEIL3-4 track	NEIL3-4track_124	GGCCCCGCCCAGGCCCCGCCCAA	5.1
NEIL3-5 track	NEIL3-5track_125	GGCCCCGCCCAGGCCCCGCCCAAACAGCACCCTA	5.8
NTHL1-4 track	NTHL1-4track_126	GTCCCGGGCCCTCACCCGCGCCCAC	5.3
NTHL1-5 track	NTHL1-5track_127	GTCCCGGGCCCTCACCCGCGCCCACTGCAACCCGA	5.7
PCNA: sequence 1	PCNA:sequence1_128	TTCCCTAGCCCCGACCCGAGAGCTCCCTCTCCCGG	5.9
PCNA: sequence 2	PCNA:sequence2_129	CGCCCCGCCCCGCCCCCGTCGCCCTGCCTCCCTG	6.6
POLβ	POLβ_130	CGCCCCTCTAGCCCCGCCCCGCCCCGCCCAG	6.5
RAD54L	RAD54L_131	GGCCCCGCCCCTCCCCCGCCACCCCCGCCCCCGCCCCGCCCCTC	6.5
UDG-4 track	UDG-4track_132	TTCCCAGCCCCCTCCCCCCGACCCCAC	6.7
UDG-5 track	UDG-5track_133	CACCCCTAAGGGGCAGGAACTTTTCTTCCCAGCCCCCTCCCCCGACCCCAC	6.3
XRCC2	XRCC2_134	CGCCCACCGGCGGCCTTGTTCCCATCTCCCTCACTCCCAACCCGG	6
XRCC3	XRCC3_135	GACCCGCCCCGCCGCCCCGGCCCGGCCCCGC	5.8
hTeloCT	hTeloCT_136	TCCCTAACCCTAACCCTAACCCAA	6.3
ODN2	ODN2_137	CCCGTTGCCCTTTCCCGTTGCCC	7.6
ODN3	ODN3_138	CCCGTTGCCCTTTCCCTTTTCCC	7.4
ODN6	ODN6_139	CCCGTTGCCCTTTCCCATTACCC	7.1
ODN7	ODN7_140	CCCCGTTGCCCTTTCCCCTTTTCCC	7.9
dC19	dC19_141	CCCCCCCCCCCCCCCCCCCCC	7.5
dC18-4132413	dC18-4132413_142	CCCCTCCCTTCCCCTCCC	6.6
dC19-4133413	dC19-4133413_143	CCCCTCCCTTTCCCCTCCC	6.4
dC19-4141414	dC19-4141414_144	CCCCTCCCCTCCCCTCCCC	6.9
dC20-4142414	dC20-4142414_145	CCCCTCCCCTTCCCCTCCCC	6.2
LL3	LL3_146	TCGTTCCGTTTCGTTCCGT	7.8
LL4	LL4_147	TCGTTCCGTTTTCGTTCCGT	7.9
LL3rep	LL3rep_148	TCGTTCCGTTTTTCGTTCCGTTTTTCGTTCCGTTTTTCGTTCCGT	7.6
LL3long	LL3long_149	TCGTTCCGTTTTTCGTTCCGTTTTTTTTCGTTCCGTTTTTCGTTCCGT	7.5
TT	TT_150	TTCCCTTTCCCTTTCCCTTTCCCTT	6.5
CC	CC_151	TTCCCTCTCCCTTTCCCTCTCCCTT	6.4
GG	GG_152	TTCCCTGTCCCTTTCCCTGTCCCTT	6.2
GC	GC_153	TTCCCTGTCCCTTTCCCTCTCCCTT	6.3
TA	TA_154	TTCCCTTTCCCTTTCCCTATCCCTT	6.3
CA	CA_155	TTCCCTCTCCCTTTCCCTATCCCTT	6.3
TG	TG_156	TTCCCTTTCCCTTTCCCTGTCCCTT	6.4
1C	1C_157	TGTCCCCACACCCCTGTCCCCACACCCCTGT	6.5
3C	3C_158	TGTCCTCACACCCCTGTCCTCACACCCCTGT	6
4C	4C_159	TATCCCCACACCCCTATCCCCACACCCCTAT	6.7
6C	6C_160	TGTCCCCAGACCCCTGTCCCCAGACCCCTGT	6.2
7C	7C_161	TGTCCTCAGACCCCTGTCCTCAGACCCCTGT	5.4
8C	8C_162	TGTCCCCGGACCCCTGTCCCCGGACCCCTGT	5.1
9C	9C_163	TGTCCCCAGGACCCCTGTCCCCAGGACCCCTGT	5.5
AC017019.1	AC017019.1_164	CCCCCCTCCCCCCCTCCCCCCTCCCCCC	7
PIM1	PIM1_165	CCCCCGACGCGCCCCCCAACACACAAACCCCCAGAATCCGCCCCC	6.6
ZBTB7B	ZBTB7B_166	CCCCCCATCCCTCCCCTCCCTCCCCCCGCCCCTGCCACCCCCCAAACTCCCCCCCCCC	6.7
DUX4L22	DUX4L22_167	CCCCCGAAACGCGCCCCCCTCCCCCCTCCCCCCTCTCCCCC	6.9
DUX4L22MUT	DUX4L22MUT_168	CCTCCGAAACGCGCCTTCCTCCTTCCTCCTTCCTCTCCTCC	6.3
SNORD112	SNORD112_169	CCCCCCCCCGCCCCCCACCCCCCCACCCCCCCCCCC	7.1
MYCPu22rev comp	MYCPu22revcomp_170	TTACCCACCCTACCCACCCTCA	5.9
GGGT rev comp	GGGTrevcomp_171	ACCCACCCACCCACCC	5.8

## Sheet: Supplementary Data Set 2
120 iM forming sequences for iM-Seeker
Source data items	Putative iM detected by Putative-iM-Searcher	pHT
ACA(C1/9=T)_2|TGTTCCCACACCCCTGTTCCCACACCCCTGT	CCCACACCCCTGTTCCCACACCCC	6.4
ACA(C8/16=T)_5|TGTCCCCACACCCTTGTCCCCACACCCTTGT	CCCCACACCCTTGTCCCCACACCC	6
ACA(C1/5/9/13=T)_6|TGTTCCCACATCCCTGTTCCCACATCCCTGT	CCCACATCCCTGTTCCCACATCCC	6.3
ACA(C4/8/12/16=T)_9|TGTCCCTACACCCTTGTCCCTACACCCTTGT	CCCTACACCCTTGTCCCTACACCC	6.1
ACA(A2/4=d)_11|TGTCCCCACCCCCTGTCCCCACCCCCTGT	CCCCACCCCCTGTCCCCACCCCC	6.7
ACA(L-C=d)_12|TGTCCCCAACCCCTGTCCCCAACCCCTGT	CCCCAACCCCTGTCCCCAACCCC	6.6
ACA(C1=G)_13|TGTGCCCACACCCCTGTCCCCACACCCCTGT	CCCACACCCCTGTCCCCACACCCC	6
AGG_14|TGTCCCCAGGCCCCTGTCCCCAGGCCCCTGT	CCCCAGGCCCCTGTCCCCAGGCCCC	5.8
ACA(C1/9=A)_15|TGTACCCACACCCCTGTACCCACACCCCTGT	CCCACACCCCTGTACCCACACCCC	6
postILPR2_18|CCCCCCCACCCCAGGCCC	CCCCCCCACCCCAGGCCC	6.25
ACA(G=T)_21|TTTCCCCACACCCCTTTCCCCACACCCCTTT	CCCCACACCCCTTTCCCCACACCCC	6.7
ACA(A=T)_22|TGTCCCCTCTCCCCTGTCCCCTCTCCCCTGT	CCCCTCTCCCCTGTCCCCTCTCCCC	6.9
ACA=TTT_23|TGTCCCCTTTCCCCTGTCCCCTTTCCCCTGT	CCCCTTTCCCCTGTCCCCTTTCCCC	6.8
ACA(C3)_26|TGTCCCACACCCTGTCCCACACCCTGT	CCCACACCCTGTCCCACACCC	6
ACA(C5/13=d)_27|TGTCCCCACACCCTGTCCCCACACCCTGT	CCCCACACCCTGTCCCCACACCC	6.3
ACA(G=d)_28|TTCCCCACACCCCTTCCCCACACCCCTT	CCCCACACCCCTTCCCCACACCCC	6.7
ACA(T1/3/5=d)_29|GTCCCCACACCCCGTCCCCACACCCCGT	CCCCACACCCCGTCCCCACACCCC	6.9
ACA(T2/4/6=d)_30|TGCCCCACACCCCTGCCCCACACCCCTG	CCCCACACCCCTGCCCCACACCCC	6.5
ACA(T=d)_31|GCCCCACACCCCGCCCCACACCCCG	CCCCACACCCCGCCCCACACCCC	6.7
ACA(A1/3=d)_32|TGTCCCCCACCCCTGTCCCCCACCCCTGT	CCCCCACCCCTGTCCCCCACCCC	6.7
preILPRC_33|CCCCTCCCTCACTCCCACTCTCCCACCCCCACCACC	CCCCTCCCTCACTCCCACTCTCCCACCCCC	6.3
CHairpinhTeloCTTA/AAT_35|AATCCCAATCCCATTCCCATTCCC	CCCAATCCCATTCCCATTCCC	6.5
NRF2C_37|CCCTCCCGCCCTTGCTCCCTTCCC	CCCTCCCGCCCTTGCTCCCTTCCC	6.7
C4T3_41|CCCCCTTTCCCCTTTCCCCTTTCCCC	CCCCCTTTCCCCTTTCCCCTTTCCCC	7.1
C6T3_43|CCCCCCTTTCCCCCCTTTCCCCCCTTTCCCCCC	CCCCCCTTTCCCCCCTTTCCCCCCTTTCCCCCC	6.8
C7T3_44|CCCCCCCTTTCCCCCCCTTTCCCCCCCTTTCCCCCCC	CCCCCCCTTTCCCCCCCTTTCCCCCCCTTTCCCCCCC	7.4
C8T3_45|CCCCCCCCTTTCCCCCCCCTTTCCCCCCCCTTTCCCCCCCC	CCCCCCCCTTTCCCCCCCCTTTCCCCCCCCTTTCCCCCCCC	7.1
C9T3_46|CCCCCCCCCTTTCCCCCCCCCTTTCCCCCCCCCTTTCCCCCCCCC	CCCCCCCCCTTTCCCCCCCCCTTTCCCCCCCCCTTTCCCCCCCCC	7.3
C10T3_47|CCCCCCCCCCTTTCCCCCCCCCCTTTCCCCCCCCCCTTTCCCCCCCCCC	CCCCCCCCCCTTTCCCCCCCCCCTTTCCCCCCCCCCTTTCCCCCCCCCC	7.3
C5T1_48|CCCCCTCCCCCTCCCCCTCCCCC	CCCCCTCCCCCTCCCCCTCCCCC	6.9
C5T2_49|CCCCCTTCCCCCTTCCCCCTTCCCCC	CCCCCTTCCCCCTTCCCCCTTCCCCC	7.1
C5T4_50|CCCCCTTTTCCCCCTTTTCCCCCTTTTCCCCC	CCCCCTTTTCCCCCTTTTCCCCCTTTTCCCCC	6.7
AC018878.3_52|CCCCCACCCCCAGCCCCCTTTCCCCC	CCCCCACCCCCAGCCCCCTTTCCCCC	7.1
ATXN2L_53|CCCCCCCCCCCCCCCCCCCCCCCC	CCCCCCCCCCCCCCCCCCCCCCCC	7
CAMK2G_54|CCCCCAGGCCCCGCCAGTCCCCCCCCCCGCCCGGCCCCCGGCCCGCCCCC	CCCCCAGGCCCCGCCAGTCCCCCCCCCCGCCCGGCCCCCGGCCCGCCCCC	6.9
DAP_55|CCCCCGCCCCCGCCCCCGCCCCCGCCCCC;DAP_101|CCCCCGCCCCCGCCCCCGCCCCCGCCCCC	CCCCCGCCCCCGCCCCCGCCCCCGCCCCC	7
DRP2_56|CCCCCTCTTCCCCTCTCCCCCTCTCCCCCTCTCTCCCTCTTCCCCCTCTCCTTGTCTCCTTCTCTCCCCC	CCCCCTCTTCCCCTCTCCCCCTCTCCCCCTCTCTCCCTCTTCCCCC	6
GH2_58|CCCCCACCCCCACCCCCATCCCCACGCCCCGCCCCCGCCCCC	CCCCCACCCCCACCCCCATCCCCACGCCCCGCCCCCGCCCCC	7.1
HIC2_59|CCCCCGGGACAGGGACCCTGGCCCCCCCCGACAGGCTGACGCCCACCCCCTCAAACTCTGGTGGACTTACCCCC	CCCCCGGGACAGGGACCCTGGCCCCCCCCGACAGGCTGACGCCCACCCCC	6.4
HOXC10_60|CCCCCACCCCCACCCCCACCCCCC	CCCCCACCCCCACCCCCACCCCCC	7.1
HOXD10_61|CCCCCCCCCCCTCCCCCGCGGCCCCC	CCCCCCCCCCCTCCCCCGCGGCCCCC	7.1
JAZF1_62|CCCCCCCCGCCCCCGCCCCCGCCCTCCCCCC;JAZF1_102|CCCCCCCCGCCCCCGCCCCCGCCCTCCCCCC	CCCCCCCCGCCCCCGCCCCCGCCCTCCCCCC	7.1
MSMO1_63|CCCCCGCCCCCGCCCCCGCCCCC;ZNF480_83|CCCCCGCCCCCGCCCCCGCCCCC	CCCCCGCCCCCGCCCCCGCCCCC	6.7
NFATC1_64|CCCCCGTTTCCCCCGCCAGCCCCAGCGCCCCCCTGCCCGGCCCCC	CCCCCGTTTCCCCCGCCAGCCCCAGCGCCCCCCTGCCCGGCCCCC	7.1
QSOX1_67|CCCCCGCCCCCGAGCCCCCGCCCCC	CCCCCGCCCCCGAGCCCCCGCCCCC	7.1
RUNX1–1_69|CCCCCCCCGCACCCCTTCCCCCGGCCCCCCC	CCCCCCCCGCACCCCTTCCCCCGGCCCCCCC	6.7
RUNX1–2_70|CCCCCCTCCCCCTGCCTCTCCCTCCCCCCTTTCCCC	CCCCCCTCCCCCTGCCTCTCCCTCCCCCCTTTCCCC	6.5
RUNX1–3_71|CCCCCCTTTCCCCTGCCCCCCCTGCCTCCCCC	CCCCCCTTTCCCCTGCCCCCCCTGCCTCCCCC	6.7
SHANK1b_72|CCCCCCTCCCCCCACCCCCCACCCCCCC	CCCCCCTCCCCCCACCCCCCACCCCCCC	7.1
SHANK3_73|CCCCCGCCTCCGGCGCAGCCCCCTCGCCACCCCCGCTTCCCTCCCGTCTCAGGCCCCCTCCCCCCGCCGCCCCCGCCCCC	CCCCCTCGCCACCCCCGCTTCCCTCCCGTCTCAGGCCCCCTCCCCCCGCCGCCCCCGCCCCC	6.6
SHANK3b_74|CCCCCCGCACCGAGGCCTAGGACTCCCCCCCCCAACCCCGTCACAGCCCCCCAGACCCCCGCCCCGTGGCTCGGCCCCC	CCCCCCCCCAACCCCGTCACAGCCCCCCAGACCCCCGCCCCGTGGCTCGGCCCCC	6.5
SOX1_76|CCCCCTGCAGGCCCCCCTGCGCCTCCCCCCCCCCGCCACTGGCGCCTGGCTTCCCCC	CCCCCTGCAGGCCCCCCTGCGCCTCCCCCCCCCC	6.9
STX17_77|CCCCCGCCCCCGCCCCCGCCCCGCAGGGCCCCC	CCCCCGCCCCCGCCCCCGCCCCGCAGGGCCCCC	7
TandemRepeat(LA16c-OS12.2)_78|CCCCCCGTGTCGCTGTTCCCCCCGTGTCGCTGTTCCCCCCGTGTCGCTGTTCCCCCC	CCCCCCGTGTCGCTGTTCCCCCCGTGTCGCTGTTCCCCCCGTGTCGCTGTTCCCCCC	6.6
TRABD_79|CCCCCGCCCCCCCCCCCCCCCCC	CCCCCGCCCCCCCCCCCCCCCCC	6.9
WNT7A_80|CCCCCGCCCCTCCCTCCTTTCCCCCGTCCCTCCCCCGCCCCCTCCCCC	CCCCCGCCCCTCCCTCCTTTCCCCCGTCCCTCCCCCGCCCCCTCCCCC	7.1
ZFP41_82|CCCCCAGCCCCCGCCGACCCCCAGCTCCCGCCTCCGCCGACCCCCAGCCCCC	CCCCCAGCCCCCGCCGACCCCCAGCTCCCGCCTCCGCCGACCCCCAGCCCCC	7
RET20_84|CCCCGCCCCGCCCCGCCCCA	CCCCGCCCCGCCCCGCCCC	7.1
c-MYC_85|CCCCACCTTCCCCACCCTCCCCACCC	CCCCACCTTCCCCACCCTCCCCACCC	6.6
BCL-2_86|CCCGCTCCCGCCCCCTTCCTCCCGCGCCCGCCCC	CCCGCTCCCGCCCCCTTCCTCCCGCGCCCGCCCC	6.6
VEGF_87|CCCGCCCCCGGCCCGCCCC	CCCGCCCCCGGCCCGCCCC	5.8
RET_88|CCCGCCCCGCCCCGCCC	CCCGCCCCGCCCCGCCC	6.4
PDGFR-β_92|GCGTCCACCCTCCCTGCCCCGCCGCCCCCCCTTCTCCCAGC;WTPDGFR-betaNHEPy41_106|GCGTCCACCCTCCCTGCCCCGCCGCCCCCCCTTCTCCCAGC	CCCTCCCTGCCCCGCCGCCCCCCCTTCTCCC	6.6
BCL-2_93|CAGCCCCGCTCCCGCCCCCTTCCTCCCGCGCCCGCCCCT	CCCCGCTCCCGCCCCCTTCCTCCCGCGCCCGCCCC	6.6
KRAS_94|GCCCGGCCCCCGCTCCTCCCCCGCCGGCCCGGCCCGGCCCCCTCCTTCTCCCCG	CCCGGCCCCCGCTCCTCCCCCGCCGGCCCGGCCCGGCCCCCTCCTTCTCCCC	6.9
VEGF_95|GACCCCGCCCCCGGCCCGCCCCGG	CCCCGCCCCCGGCCCGCCCC	6
RET_97|CCGCCCCCGCCCCGCCCCGCCCCTA	CCCCCGCCCCGCCCCGCCCC	6.4
c-KI-RAS_98|GCTCCCTCCCTCCCTCCTTCCCTCCCTCCC	CCCTCCCTCCCTCCTTCCCTCCCTCCC	6.6
c-KIT_99|CCCTCCTCCCAGCGCCCACCCT	CCCTCCTCCCAGCGCCCACCC	6.8
HIF-1α_100|CGCGCTCCCGCCCCCTCTCCCCTCCCCGCGC	CCCGCCCCCTCTCCCCTCCCC	7.2
n-MYC_103|ACCCCCTGCATCTGCATGCCCCCTCCCACCCCCT	CCCCCTGCATCTGCATGCCCCCTCCCACCCCC	6.5
5CT_105|CTTCTCCCCACCTTCCCCACCCTCCCCACCCTCCCCATAAGCGCCCCTCCCG	CCCCACCTTCCCCACCCTCCCCACCCTCCCCATAAGCGCCCCTCCC	6.5
R1T-to-CmutantPy41_107|GCGCCCACCCTCCCTGCCCCGCCGCCCCCCCTTCTCCCAGC	CCCACCCTCCCTGCCCCGCCGCCCCCCCTTCTCCC	6.6
R5C-to-AmutantPy41_108|GCGTCCACCCTCCCTGCCCCGAAGCCCCCCCTTCTCCCAGC	CCCTCCCTGCCCCGAAGCCCCCCCTTCTCCC	6.4
C3T444_111|CCCTTTTCCCTTTTCCCTTTTCCCT	CCCTTTTCCCTTTTCCCTTTTCCC	6.4
C3T555_112|CCCTTTTTCCCTTTTTCCCTTTTTCCCT	CCCTTTTTCCCTTTTTCCCTTTTTCCC	6.2
C3T666_113|CCCTTTTTTCCCTTTTTTCCCTTTTTTCCCT	CCCTTTTTTCCCTTTTTTCCCTTTTTTCCC	5.8
C3T777_114|CCCTTTTTTTCCCTTTTTTTCCCTTTTTTTCCCT	CCCTTTTTTTCCCTTTTTTTCCCTTTTTTTCCC	5.6
C3T888_115|CCCTTTTTTTTCCCTTTTTTTTCCCTTTTTTTTCCCT	CCCTTTTTTTTCCCTTTTTTTTCCCTTTTTTTTCCC	5.4
APE1-4track_116|TACCCACCCCCACCCTGCCCTG	CCCACCCCCACCCTGCCC	6.1
APE1-5track_117|AACCCCCAGGGCTACCCACCCCCACCCTGCCCTG	CCCCCAGGGCTACCCACCCCCACCCTGCCC	6.2
FEN1_118|GTCCCCACTCCACCCACACCAGGTCCCCGCAGGCCCCTGCTCCCTC	CCCCACTCCACCCACACCAGGTCCCCGCAGGCCCCTGCTCCC	6.4
MGMT_119|CCGCCCCAGCTCCGCCCCCGCGCGCCCCGGCCCCGCCCCCGC	CCCCAGCTCCGCCCCCGCGCGCCCCGGCCCCGCCCCC	6.7
NEIL1_120|CGCCCCTCCCTGCGCCCCCCTCCCCCCAC	CCCCTCCCTGCGCCCCCCTCCCCCC	6.5
NEIL2-4track_121|GGCCCGGGGCCCGCCCTCCCTT	CCCGGGGCCCGCCCTCCC	5.7
NEIL2-5track_122|GGCCCGGGGCCCGCCCTCCCTTCCTGTCCCCTC	CCCGGGGCCCGCCCTCCCTTCCTGTCCCC	6.1
NEIL2-6track_123|GGCCCGGGGCCCGCCCTCCCTTCCTGTCCCCTCCCGA	CCCGGGGCCCGCCCTCCCTTCCTGTCCCCTCCC	6.3
NEIL3-4track_124|GGCCCCGCCCAGGCCCCGCCCAA	CCCCGCCCAGGCCCCGCCC	5.1
NEIL3-5track_125|GGCCCCGCCCAGGCCCCGCCCAAACAGCACCCTA	CCCCGCCCAGGCCCCGCCCAAACAGCACCC	5.8
NTHL1-4track_126|GTCCCGGGCCCTCACCCGCGCCCAC	CCCGGGCCCTCACCCGCGCCC	5.3
NTHL1-5track_127|GTCCCGGGCCCTCACCCGCGCCCACTGCAACCCGA	CCCGGGCCCTCACCCGCGCCCACTGCAACCC	5.7
PCNA:sequence1_128|TTCCCTAGCCCCGACCCGAGAGCTCCCTCTCCCGG	CCCTAGCCCCGACCCGAGAGCTCCCTCTCCC	5.9
PCNA:sequence2_129|CGCCCCGCCCCGCCCCCGTCGCCCTGCCTCCCTG	CCCCGCCCCGCCCCCGTCGCCCTGCCTCCC	6.6
POLβ_130|CGCCCCTCTAGCCCCGCCCCGCCCCGCCCAG	CCCCTCTAGCCCCGCCCCGCCCCGCCC	6.5
RAD54L_131|GGCCCCGCCCCTCCCCCGCCACCCCCGCCCCCGCCCCGCCCCTC	CCCCGCCCCTCCCCCGCCACCCCCGCCCCCGCCCCGCCCC	6.5
UDG-4track_132|TTCCCAGCCCCCTCCCCCCGACCCCAC	CCCAGCCCCCTCCCCCCGACCCC	6.7
UDG-5track_133|CACCCCTAAGGGGCAGGAACTTTTCTTCCCAGCCCCCTCCCCCGACCCCAC	CCCAGCCCCCTCCCCCGACCCC	6.3
XRCC2_134|CGCCCACCGGCGGCCTTGTTCCCATCTCCCTCACTCCCAACCCGG	CCCATCTCCCTCACTCCCAACCC	6
XRCC3_135|GACCCGCCCCGCCGCCCCGGCCCGGCCCCGC	CCCGCCCCGCCGCCCCGGCCCGGCCCC	5.8
ODN2_137|CCCGTTGCCCTTTCCCGTTGCCC	CCCGTTGCCCTTTCCCGTTGCCC	7.6
ODN3_138|CCCGTTGCCCTTTCCCTTTTCCC	CCCGTTGCCCTTTCCCTTTTCCC	7.4
ODN6_139|CCCGTTGCCCTTTCCCATTACCC	CCCGTTGCCCTTTCCCATTACCC	7.1
ODN7_140|CCCCGTTGCCCTTTCCCCTTTTCCC	CCCCGTTGCCCTTTCCCCTTTTCCC	7.9
dC19_141|CCCCCCCCCCCCCCCCCCCCC	CCCCCCCCCCCCCCCCCCCCC	7.5
dC18-4132413_142|CCCCTCCCTTCCCCTCCC	CCCCTCCCTTCCCCTCCC	6.6
dC19-4133413_143|CCCCTCCCTTTCCCCTCCC	CCCCTCCCTTTCCCCTCCC	6.4
dC19-4141414_144|CCCCTCCCCTCCCCTCCCC	CCCCTCCCCTCCCCTCCCC	6.9
dC20-4142414_145|CCCCTCCCCTTCCCCTCCCC	CCCCTCCCCTTCCCCTCCCC	6.2
CC_151|TTCCCTCTCCCTTTCCCTCTCCCTT	CCCTCTCCCTTTCCCTCTCCC	6.4
GG_152|TTCCCTGTCCCTTTCCCTGTCCCTT	CCCTGTCCCTTTCCCTGTCCC	6.2
GC_153|TTCCCTGTCCCTTTCCCTCTCCCTT	CCCTGTCCCTTTCCCTCTCCC	6.3
TA_154|TTCCCTTTCCCTTTCCCTATCCCTT	CCCTTTCCCTTTCCCTATCCC	6.3
CA_155|TTCCCTCTCCCTTTCCCTATCCCTT	CCCTCTCCCTTTCCCTATCCC	6.3
TG_156|TTCCCTTTCCCTTTCCCTGTCCCTT	CCCTTTCCCTTTCCCTGTCCC	6.4
4C_159|TATCCCCACACCCCTATCCCCACACCCCTAT	CCCCACACCCCTATCCCCACACCCC	6.7
6C_160|TGTCCCCAGACCCCTGTCCCCAGACCCCTGT	CCCCAGACCCCTGTCCCCAGACCCC	6.2
8C_162|TGTCCCCGGACCCCTGTCCCCGGACCCCTGT	CCCCGGACCCCTGTCCCCGGACCCC	5.1
9C_163|TGTCCCCAGGACCCCTGTCCCCAGGACCCCTGT	CCCCAGGACCCCTGTCCCCAGGACCCC	5.5
MYCPu22revcomp_170|TTACCCACCCTACCCACCCTCA	CCCACCCTACCCACCC	5.9
GGGTrevcomp_171|ACCCACCCACCCACCC	CCCACCCACCCACCC	5.8
